# Supplementary material for: Protein Levels of Several Arabidopsis Auxin Response Factors Are Regulated by Multiple Factors and ABA Promotes ARF6 Protein Ubiquitination
Source: Int J Mol Sci. 2020 Dec 11;21(24):9437. doi: 10.3390/ijms21249437 (PMC7763875; doi:10.3390/ijms21249437)
Supplement: Supplementary file 1 [file ijms-21-09437-s001.zip]

Archive with 2 entries (2 files):
- Li et al_Supplementary Materials_Final/Li et al_Supplemental Materials.pdf
- Li et al_Supplementary Materials_Final/Table S1_Ct values_Temperatrue, ABA and NaCl treatments_LK.xlsx
